# Supplementary material for: N-glycosylation patterns of plasma immunoglobulin G in anti-synthetase syndrome disease
Source: Front Immunol. 2025 Jun 18;16:1538219. doi: 10.3389/fimmu.2025.1538219 (PMC12214897; doi:10.3389/fimmu.2025.1538219)
Supplement: Supplementary file 2 [file Table1.xlsx]

## Sheet: Table S1
Table S1. Baseline demographics and clinical characteristics of all the individuals (Data are presented as the mean±SD, median and range, n (%) or n/N (%). # includes shawl sign, V collar sign, Gottron sign and Heliotrope sign. Abbreviations: BMI, body mass index; MYOACT, myositis disease activity assessment visual analog scales; MITAX, myositis intention to treat activity index; MTX, methotrexat…
Characteristic	HC (n=30)	ASS(n=30)	p
Age (years)	50 ± 4	50 ± 8	0.79
Female sex, n (%)	19 (63.3)	22 (73.3)	0.41
BMI (kg/m2)	-	23.238 ± 3.657	-
Course of disease, （months）	-	12 (4, 24)	-
Comorbidity, n (%)
Diabetes mellitus	-	3(10.0)	-
Hypertention	-	4(13.3)	-
Hyperlipidemia	-	7(23.3)	-
MYOACT	-	0.197 ± 0.094	-
MITAX	-	0.181 ± 0.149	-
Clinical manifestation, n (%)
Rash#	-	8 (26.7)	-
Mechanic’s hand	-	12 (40.0)	-
Muscle weakness	-	7 (23.3)	-
Myalgia	-	12 (40.0)	-
Dyspnea	-	22 (73.3)	-
Cough	-	26 (86.7)	-
Expectoration	-	22 (73.3)	-
Arthralgia	-	13 (43.3)	-
Velcro	-	9 (30.0)	-
Raynaud sign	-	3 (10.0)	-
Treatment for ASS
Average dose of glucocorticoids (mg)	-	43.500 ± 12.673	-
Immunosuppressant, n (%)
MTX	-	2 (6.7)	-
CTX	-	22 (73.3)	-
MMF	-	2 (6.7)	-
HCQ	-	5 (16.7)	-
JAK	-	2 (6.7)	-
CIN	-	4 (13.3)	-
AZA	-	2 (6.7)	-
Gamma globulin	-	3 (10.0)	-
Pulmonary function tests (n=23)
FVC, %Predicted	-	67.052 ± 18.109	-
VC, %Predicted	-	65.635 ± 17.110	-
DLCO, %Predicted	-	50.487 ± 17.122	-
ILD, n (%)	-	26 (86.7)	-
fNSIP	-	16 (53.3)	-
cNSIP	-	3 (10.0)	-
UIP	-	1 (3.3)	-
OP	-	6 (20.0)	-
Anti-transfer RNA synthetases（ARS）positive, n (%)
anti-Jo1	-	16 (53.3)	-
anti-PL12	-	5 (16.7)	-
anti-PL7	-	7 (23.3)	-
anti-EJ	-	3 (10.0)	-
anti-OJ	-	1 (3.3)	-
anti-Ha	-	1 (3.3)	-
ANA positive, n (%)	-	22 (73.3)	-
anti-Ro52 positive, n (%)	-	27 (90.0)	-
CK(IU/L)	-	152.500 (51.750, 920.250)	-
LDH(IU/L)	-	299 (242, 408.250)	-
HBDH(IU/L)	-	221 (185, 311)	-
CRP(mg/L)	-	8.405 (3.775, 19.465)	-
