# Supplementary material for: N-glycosylation patterns of plasma immunoglobulin G in anti-synthetase syndrome disease
Source: Front Immunol. 2025 Jun 18;16:1538219. doi: 10.3389/fimmu.2025.1538219 (PMC12214897; doi:10.3389/fimmu.2025.1538219)
Supplement: Supplementary file 3 [file Table2.xlsx]

## Sheet: Table S2
Table S2. Quantitative result of IgG N-glycans in the two groups.(Data are presented as the mean ± SD, median (Q25, Q75), respectively, depending on the conformity of the data to a normal distribution). H, hexose; N, N-acetylhexosamine; F, fucose; A, N-acetylneuraminic acid; p value less than 0.05 was considered statistically significant.
N-glycan	HC	ASS	p
N3H3F1	0.0296 ± 0.00404	0.0385(0.0337, 0.0421)	<0.0001
N3H4F1	0.0128 ± 0.0022	0.0101 ± 0.00311	0.0003
N4H3F1	0.271(0.246, 0.312)	0.436(0.307, 0.466)	<0.0001
N4H4	0.0124 ± 0.00336	0.00731 ± 0.00381	<0.0001
N4H4F1	0.335 ± 0.036	0.297 ± 0.045	0.0006
N4H4F1A1	0.026 ± 0.0118	0.0269 ± 0.00859	0.7426
N4H5F1	0.112 ± 0.0332	0.0534(0.0354, 0.0901)	<0.0001
H4H5F1A1	0.0519 ± 0.0212	0.0255(0.0187, 0.0418)	0.0019
N5H3F1	0.0625 ± 0.0149	0.0688 ± 0.0171	0.1355
N5H4F1	0.0603 ± 0.0137	0.0416 ± 0.0165	<0.0001
N5H5F1	0.0146 ± 0.00541	0.00527(0.00411, 0.00994)	<0.0001

## Sheet: HC
characteristics	overall
N3H4F1, mean ± sd	0.012823 ± 0.0021992
N4H3F1, median (IQR)	0.27138 (0.24629, 0.30997)
N4H4, median (IQR)	0.011911 (0.010137, 0.014066)
N4H4F1, mean ± sd	0.33548 ± 0.035999
N4H4F1A1, mean ± sd	0.025995 ± 0.011811
N4H5F1, mean ± sd	0.11183 ± 0.033168
H4H5F1A1, mean ± sd	0.051922 ± 0.021247
N5H3F1, mean ± sd	0.062513 ± 0.014942
N5H4F1, mean ± sd	0.060335 ± 0.013728
N5H5F1, mean ± sd	0.014629 ± 0.0054078

## Sheet: ASS
characteristics	overall
N3H4F1, mean ± sd	0.010136 ± 0.0031099
N4H3F1, median (IQR)	0.43638 (0.32153, 0.4641)
N4H4, median (IQR)	0.0061824 (0.0052983, 0.0085599)
N4H4F1, mean ± sd	0.29707 ± 0.044982
N4H4F1A1, mean ± sd	0.026875 ± 0.008585
N4H5F1, median (IQR)	0.053382 (0.036437, 0.080151)
H4H5F1A1, median (IQR)	0.025457 (0.018986, 0.040939)
N5H3F1, mean ± sd	0.068791 ± 0.017109
N5H4F1, mean ± sd	0.041611 ± 0.016507
N5H5F1, median (IQR)	0.0052666 (0.0042725, 0.0097795)
