# Supplementary material for: N-glycosylation patterns of plasma immunoglobulin G in anti-synthetase syndrome disease
Source: Front Immunol. 2025 Jun 18;16:1538219. doi: 10.3389/fimmu.2025.1538219 (PMC12214897; doi:10.3389/fimmu.2025.1538219)
Supplement: Supplementary file 4 [file Table3.xlsx]

## Sheet: Table S3
Table S3. Quantitative result of IgG intact N-glycopeptide in the two groups(Data are presented as the mean ± SD, median (Q25, Q75), respectively, depending on the conformity of the data to a normal distribution). IgG, immunoglobulin G. p value less than 0.05 was considered statistically significant.
Intact N-glycopeptide	HC	ASS	p
IgG2-N3H3F1	0.0296 ± 0.00404	0.0385(0.0337, 0.0421)	<0.0001
IgG2-N3H4F1	0.0128 ± 0.0022	0.0104 ± 0.00324	0.0012
IgG1-N4H3F1	0.00898(0.00564, 0.0197)	0.0673 ± 0.0536	<0.0001
IgG2-N4H3F1	0.245(0.22, 0.274)	0.296 ±0.0715	0.0236
IgG3-N4H3F1	0.0102(0.00514, 0.0176)	0.0314(0.0158, 0.0601)	<0.0001
IgG2-N4H4	0.0124 ± 0.00336	0.0167(0.00522, 0.00839)	<0.0001
IgG1-N4H4F1	0.0207(0.00985, 0.0349)	0.0478(0.0268, 0.0748)	0.0012
IgG2-N4H4F1	0.294 ± 0.0394	0.202 ± 0.0492	<0.0001
IgG3-N4H4F1	0.0108(0.00702, 0.0251)	0.0371 ± 0.0285	0.0005
IgG2-N4H4F1A1	0.026 ± 0.0118	0.0268 ± 0.00866	0.7639
IgG2-N4H5F1	0.112 ± 0.0332	0.0534(0.0354, 0.0901)	<0.0001
IgG2-N4H5F1A1	0.0519 ± 0.0212	0.0255(0.0181, 0.0418)	0.0018
IgG2-N5H3F1	0.0625 ± 0.0149	0.0679 ± 0.0175	0.2081
IgG2-N5H4F1	0.0603 ± 0.0137	0.0414 ± 0.0167	<0.0001
IgG2-N5H5F1	0.0146 ± 0.00541	0.00527(0.00411, 0.00994)	<0.0001
