# Supplementary material for: N-glycosylation patterns of plasma immunoglobulin G in anti-synthetase syndrome disease
Source: Front Immunol. 2025 Jun 18;16:1538219. doi: 10.3389/fimmu.2025.1538219 (PMC12214897; doi:10.3389/fimmu.2025.1538219)
Supplement: Supplementary file 5 [file Table4.xlsx]

## Sheet: 1
Table S4. Correlation coefficient between intact N-glycopeptides and clinical features of ASS. *Indicates a statistically significant correlation between N-glycopeptide and clinical indicators in ASS patients, *p <0.05. Abbreviations: BMI, bode-mass index; MITAX, myositis intention to treat activity index; ILD, interstitial lung disease; cNSIP, cell nonspecific interstitial pneumonia; OP, organiz…
group	Age	Course of disease	BMI	MITAX	Rash	Muscle weakness	Cough	Arthralgia	Raynaud sign	ILD	cNSIP	OP	Ro52	ANA	ALP	TP	ALB	GLB	Cre	eGFR	TG	LDL	Hb	WBC	RBC	LYM count	MONO count	B lymphocytic counts	CD4 lymphocytic counts	CRP	IgG	IgA	C3	C4	pro-BNP	FVC	VC	RV	TLC	DLCO
IgG2-N3H3F1	0.14546	0.180073	-0.413303	0.382199	-0.0653372	0.318795	-0.345652	0.353729	0.250408	-0.277655	0.205463	-0.385243	0.0513657	0.196012	0.0167939	-0.0695984	-0.541563	0.302686	-0.533133	0.349969	-0.397316	-0.400162	-0.414948	-0.323005	-0.470746	-0.258042	-0.213975	-0.503315	-0.432873	0.0815962	0.384105	0.156467	-0.466846	-0.399664	0.302167	-0.127939	-0.152236	0.147886	-0.106806	-0.239312
IgG2-N3H4F1	-0.0577854	-0.143034	0.135606	0.274385	0.104574	0.0728917	0.175718	0.0466612	-0.295451	-0.10203	0.13488	-0.00481714	0.4496	-0.370368	-0.258057	-0.188451	-0.0113633	-0.169282	0.0451477	0.023153	-0.0417832	0.0267464	0.136084	0.142652	0.244158	0.418989	0.234564	0.314778	0.29743	-0.425519	-0.211195	-0.0431514	-0.174739	0.110466	-0.0760586	0.44473	0.457968	-0.107871	0.425634	0.528772
IgG1-N4H3F1	-0.0490091	-0.114509	0.0501763	0.0208237	0.121922	0.277714	-0.0679744	-0.314753	-0.0192557	-0.271898	-0.0962785	0.0192557	-0.160464	0.261262	0.208152	0.20381	-0.0554037	0.229085	-0.0541291	0.175675	-0.0432979	-0.0118078	0.112504	-0.00545386	0.00549811	-0.109934	-0.148681	0.0799952	0.249173	0.394707	0.0780905	0.155046	0.123285	-0.0718215	0.201197	-0.383089	-0.384403	0.124029	-0.32897	-0.162877
IgG2-N4H3F1	0.154514	0.25578	-0.298034	0.267774	-0.182883	0.241292	-0.339872	0.34584	0.263161	-0.215252	0.109116	-0.0866507	-0.0962785	0.252553	0.0977729	0.0287884	-0.466209	0.343884	-0.559403	0.361099	-0.500444	-0.516151	-0.424315	-0.290306	-0.45736	-0.360817	-0.130167	-0.376925	-0.388872	0.0643745	0.402849	0.140843	-0.306552	-0.372925	0.181419	-0.345258	-0.355021	0.0574761	-0.352181	-0.36469
IgG3-N4H3F1	-0.000381962	0.206056	-0.481708	-0.114364	-0.0914619	0.0683055	-0.147311	-0.120488	0.44298	-0.0339948	-0.27606	-0.110745	-0.32742	0.274386	0.22938	0.508281	-0.000415748	0.477692	-0.0824132	0.0538566	-0.274886	-0.237947	-0.263836	-0.0675635	-0.286724	-0.206871	-0.20403	-0.192111	-0.276282	0.216345	0.506141	0.299363	-0.158885	-0.0333413	0.163244	-0.154413	-0.157341	0.299291	-0.0200684	-0.237634
IgG2-N4H4	-0.189219	-0.177834	0.361555	0.00982569	0.378998	0.0273283	0	-0.268242	-0.231171	0.107674	0.199064	-0.0192643	-0.288964	0.0304941	-0.0779374	-0.0514032	0.141101	-0.144176	0.103379	0.140872	0.301515	0.327814	0.468131	0.0443139	0.404417	0.0371756	0.0780895	0.12484	0.142176	0.0754104	-0.331146	-0.127128	0.241939	0.0644634	-0.0151588	0.0126775	0.0023018	-0.058294	-0.0171276	-0.16039
IgG1-N4H4F1	0.0747191	-0.212121	-0.176148	-0.0662984	0.121922	0.141133	0.0566453	-0.53236	0.0320928	-0.0793035	-0.04493	-0.00962785	-0.327347	0.182883	0.00997526	0.0856952	-0.00720012	0.0853837	0.100645	-0.133096	0.230864	0.180963	0.0313793	0.168955	-0.00989973	0.00189966	-0.149233	0.062046	0.132827	0.637641	-0.00953524	0.0581652	0.213478	-0.10698	0.476149	-0.0934863	-0.100996	0.0945776	-0.050715	-0.011164
IgG2-N4H4F1	-0.188765	-0.117414	0.628092	-0.0336612	0.0348349	-0.259503	0.203923	0.205949	-0.275999	0.226581	0.0577671	0.317719	0.301673	-0.348349	-0.216966	-0.441903	0.174401	-0.53359	0.321345	-0.167823	0.295597	0.259137	0.412162	0.127066	0.424844	0.370743	0.378615	0.319389	0.290772	-0.558666	-0.511488	-0.250892	0.135467	0.277313	-0.362319	0.223879	0.239517	-0.21744	0.16751	0.291134
IgG3-N4H4F1	-0.0279877	0.131647	-0.432834	-0.183592	-0.261291	-0.00910639	-0.0623168	-0.0816117	0.276029	-0.067982	-0.391576	0.0192579	-0.102709	0.161129	0.264825	0.503981	0.0179734	0.461156	0.0498059	-0.0709868	-0.21229	-0.175516	-0.237006	-0.0144556	-0.265149	-0.0434178	-0.179927	-0.0560039	-0.167884	0.105956	0.529826	0.351138	-0.252616	0.0281945	-0.0218597	-0.0128923	0.0021458	0.465403	0.222235	-0.0399425
IgG2-N4H4F1A1	0.0731953	-0.176328	0.316196	0.221964	0.121922	0.0682903	-0.0113291	0.0427442	-0.31451	0.23791	0.250324	0.0577671	0.263161	-0.322223	-0.250842	-0.287285	0.0696968	-0.317204	0.0884496	0.0486072	0.158967	0.170939	0.213412	0.101393	0.210356	0.366392	0.244141	0.098593	0.0225255	-0.430283	-0.291675	-0.0174873	-0.0911114	0.0677691	-0.442519	0.502906	0.485807	-0.26838	0.365171	0.373926
IgG2-N4H5F1	-0.192349	-0.1653	0.398871	-0.188838	0.182904	-0.336936	0.243602	-0.0349764	-0.263191	0.390896	0.109128	0.26961	0.327383	-0.426775	-0.291609	-0.265608	0.43652	-0.546144	0.414711	-0.296001	0.427595	0.427216	0.382367	0.243734	0.522631	0.429928	0.268245	0.379836	0.325673	-0.478314	-0.529572	-0.272564	0.178952	0.297542	-0.379571	0.426361	0.442722	-0.303273	0.325917	0.417692
IgG2-N4H5F1A1	-0.0527686	-0.250645	0.265172	-0.128747	0.213411	-0.182148	0.198303	-0.120488	-0.3531	0.334282	0.19902	0.216675	0.2889	-0.396335	-0.365569	-0.2323	0.33492	-0.445809	0.238254	-0.142738	0.277105	0.323681	0.209103	0.294031	0.362933	0.322632	0.188204	0.30573	0.210956	-0.414895	-0.453899	-0.275252	0.0787506	0.12382	-0.360944	0.44735	0.449781	-0.287168	0.319359	0.351057
IgG2-N5H3F1	0.400156	0.416531	-0.0716358	0.0265192	0.174174	-0.113817	-0.0906325	0.431328	0.0192557	0.0906325	0.31451	-0.385114	-0.211813	-0.156757	0.157265	-0.148409	0.0409139	-0.167201	-0.111381	-0.159438	-0.0498161	-0.054195	-0.27052	-0.407612	-0.26584	-0.417274	-0.0798988	-0.558171	-0.465021	-0.0694418	-0.00468346	-0.22883	-0.0312716	0.0682691	-0.293891	0.145031	0.12458	-0.220268	-0.0399776	-0.166798
IgG2-N5H4F1	-0.0305789	-0.0341707	0.26771	-0.178388	0.104505	-0.359662	0.351201	0.00388584	-0.186139	0.441834	0.0834414	0.0962785	-0.0192557	-0.33964	-0.164087	-0.313283	0.360191	-0.539048	0.45967	-0.405299	0.419911	0.438822	0.211278	0.123937	0.32791	0.139977	0.209107	0.0659275	0.00441103	-0.395281	-0.512981	-0.501572	0.316314	0.439664	-0.382596	0.423295	0.421073	-0.209675	0.323639	0.203951
IgG2-N5H5F1	-0.299628	-0.216343	0.241181	-0.200605	0.178588	-0.368891	0.402316	-0.143824	-0.218304	0.362651	0	0.163728	0.166939	-0.413802	-0.297204	-0.0900513	0.458664	-0.396299	0.393185	-0.326459	0.375926	0.326141	0.275693	0.196031	0.47262	0.400912	0.212787	0.390711	0.223837	-0.302669	-0.302564	-0.286142	0.261517	0.359542	-0.284271	0.328212	0.348768	-0.1603	0.30782	0.472824
