# Supplementary material for: N-glycosylation patterns of plasma immunoglobulin G in anti-synthetase syndrome disease
Source: Front Immunol. 2025 Jun 18;16:1538219. doi: 10.3389/fimmu.2025.1538219 (PMC12214897; doi:10.3389/fimmu.2025.1538219)
Supplement: Supplementary file 6 [file Table5.xlsx]

## Sheet: 1
Table S5. correlation p-value between intact N-glycopeptides and clinical features of ASS. *Indicates a statistically significant correlation between N-glycopeptide and clinical indicators in ASS patients, *p <0.05. Abbreviations: BMI, bode-mass index; MITAX, myositis intention to treat activity index; ILD, interstitial lung disease; cNSIP, cell nonspecific interstitial pneumonia; OP, organizing …
group	Age	Course of disease	BMI	MITAX	Rash	Muscle weakness	Cough	Arthralgia	Raynaud sign	ILD	cNSIP	OP	Ro52	ANA	ALP	TP	ALB	GLB	Cre	eGFR	TG	LDL	Hb	WBC	RBC	LYM count	MONO count	B lymphocytic counts	CD4 lymphocytic counts	CRP	IgG	IgA	C3	C4	pro-BNP	FVC	VC	RV	TLC	DLCO
IgG2-N3H3F1	0.443108	0.340994	0.0231989	0.0371317	0.731578	0.0859718	0.0613586	0.0551556	0.181994	0.137399	0.276057	0.0355253	0.787495	0.299226	0.929812	0.714774	0.00199642	0.103986	0.00241739	0.057979	0.0296969	0.0284427	0.0226024	0.0816815	0.00865347	0.168592	0.256207	0.0143553	0.0346153	0.668181	0.0361191	0.408979	0.0140918	0.0388831	0.20863	0.56073	0.488034	0.50069	0.62764	0.271431
IgG2-N3H4F1	0.761655	0.450831	0.47492	0.142283	0.582353	0.701876	0.35299	0.806575	0.112941	0.591615	0.477311	0.979845	0.0126797	0.0439381	0.168565	0.318619	0.952477	0.371174	0.812737	0.903341	0.826473	0.888426	0.47335	0.452053	0.193509	0.0211904	0.212154	0.143488	0.158098	0.0190627	0.262583	0.820881	0.383348	0.583333	0.756962	0.033479	0.0279823	0.624193	0.042877	0.00948357
IgG1-N4H3F1	0.797038	0.546824	0.792308	0.913027	0.52099	0.137312	0.721163	0.0902494	0.919554	0.146082	0.612779	0.919554	0.396961	0.163154	0.269682	0.280022	0.771214	0.223335	0.776343	0.353109	0.820282	0.95062	0.55391	0.977181	0.976996	0.563059	0.432964	0.716731	0.24033	0.0308853	0.68168	0.413301	0.540116	0.721843	0.408829	0.0711806	0.070135	0.572866	0.125343	0.457753
IgG2-N4H3F1	0.414925	0.172486	0.10968	0.15254	0.333384	0.198955	0.0661228	0.0612086	0.160005	0.253312	0.565985	0.648896	0.612779	0.178155	0.60725	0.879967	0.0094114	0.0627861	0.00130963	0.0499374	0.00485599	0.00350279	0.019441	0.119652	0.0110509	0.0501294	0.492974	0.0762425	0.0603717	0.735392	0.0272987	0.457868	0.119891	0.0553845	0.457299	0.10663	0.0964459	0.794487	0.0993314	0.0870892
IgG3-N4H3F1	0.998402	0.274641	0.00703233	0.547334	0.630743	0.719859	0.437264	0.525941	0.0142236	0.858459	0.139766	0.560164	0.0773621	0.142282	0.222722	0.00413357	0.99826	0.00759352	0.665049	0.777441	0.141527	0.205445	0.158897	0.722783	0.124494	0.272707	0.279493	0.379849	0.191262	0.250853	0.00432099	0.10803	0.42861	0.86887	0.504287	0.481756	0.473384	0.165335	0.927583	0.274907
IgG2-N4H4	0.316614	0.347129	0.0496281	0.958902	0.0388832	0.886014	1	0.151797	0.219031	0.571158	0.291613	0.919518	0.121449	0.87291	0.682272	0.787344	0.457037	0.447187	0.586697	0.457775	0.105397	0.0769856	0.00908378	0.816136	0.0266486	0.845366	0.681684	0.57034	0.507514	0.692065	0.0738552	0.50321	0.224049	0.74939	0.950887	0.954218	0.991683	0.791624	0.938173	0.464741
IgG1-N4H4F1	0.694753	0.260449	0.351795	0.727777	0.52099	0.456932	0.766226	0.00245957	0.866305	0.676998	0.813624	0.959729	0.0774319	0.333384	0.958277	0.652525	0.969878	0.65371	0.596681	0.48321	0.219661	0.338571	0.869252	0.372113	0.958592	0.992051	0.43124	0.778527	0.536095	0.000150584	0.960116	0.760134	0.284997	0.595343	0.0393192	0.671367	0.646574	0.667743	0.818244	0.959679
IgG2-N4H4F1	0.317797	0.536629	0.000202314	0.859834	0.854997	0.166108	0.27975	0.274896	0.139858	0.228574	0.761728	0.0870944	0.105207	0.0592296	0.249461	0.0144889	0.356667	0.00239274	0.0833531	0.375373	0.112755	0.166728	0.0236205	0.503422	0.0192741	0.0437083	0.0390974	0.1374	0.168067	0.00133327	0.00386566	0.181122	0.500493	0.161387	0.127399	0.304458	0.271009	0.318938	0.444885	0.17773
IgG3-N4H4F1	0.883282	0.488028	0.0168919	0.331482	0.163105	0.961908	0.743564	0.668121	0.139812	0.721134	0.0323625	0.919545	0.589138	0.394981	0.157283	0.00451755	0.924896	0.0103203	0.793808	0.709327	0.260059	0.353553	0.207296	0.939565	0.156757	0.819793	0.34139	0.799645	0.432955	0.577353	0.00260234	0.0570896	0.203638	0.888977	0.929221	0.953443	0.992247	0.0252268	0.308117	0.85641
IgG2-N4H4F1A1	0.700691	0.351294	0.0887043	0.238453	0.52099	0.719919	0.95262	0.822544	0.0905116	0.205517	0.182145	0.761728	0.160005	0.0824663	0.181212	0.123726	0.714388	0.0876368	0.642085	0.798669	0.401437	0.366442	0.25749	0.593942	0.264529	0.0464372	0.193542	0.654471	0.916793	0.0176242	0.117838	0.926922	0.651291	0.736975	0.0577946	0.0144477	0.0187656	0.215643	0.0866421	0.0788011
IgG2-N4H5F1	0.308524	0.382694	0.0290061	0.317606	0.333329	0.0686503	0.194558	0.854414	0.159957	0.0326907	0.565942	0.14964	0.077397	0.0186744	0.117925	0.156013	0.0158781	0.00179556	0.0226877	0.112241	0.0184245	0.0185397	0.0370413	0.194309	0.00304735	0.0177283	0.151792	0.0738188	0.120427	0.00750425	0.002617	0.145058	0.371803	0.131736	0.108968	0.0424849	0.0343826	0.159509	0.129099	0.0473451
IgG2-N4H5F1A1	0.781828	0.181567	0.156719	0.497745	0.257492	0.335364	0.2935	0.525941	0.0556205	0.0709998	0.291722	0.250112	0.121536	0.0301393	0.046968	0.216728	0.0704294	0.0135457	0.204843	0.451779	0.138212	0.0810084	0.267451	0.114765	0.0487017	0.0820551	0.319265	0.155987	0.322422	0.0226216	0.0117541	0.140976	0.696208	0.538345	0.128957	0.0323282	0.031289	0.183982	0.137438	0.10049
IgG2-N5H3F1	0.0284456	0.0220404	0.706785	0.889368	0.357301	0.549263	0.633858	0.0173211	0.919554	0.633858	0.0905116	0.035592	0.261158	0.408099	0.406562	0.433815	0.830031	0.377168	0.557898	0.400028	0.793767	0.776078	0.148217	0.0253633	0.155638	0.0217806	0.674704	0.00564232	0.0220412	0.715389	0.980404	0.223865	0.876947	0.735103	0.221984	0.509086	0.571148	0.312527	0.856284	0.446849
IgG2-N5H4F1	0.87256	0.857734	0.152642	0.345606	0.582606	0.0509226	0.0570416	0.983741	0.324701	0.0145062	0.661116	0.612779	0.919554	0.0663197	0.386245	0.091845	0.0505581	0.0021148	0.0106013	0.0262888	0.0208789	0.0152711	0.262392	0.514072	0.0768934	0.460664	0.267441	0.765039	0.98368	0.0306208	0.0037461	0.00474579	0.107961	0.0217479	0.105946	0.0441572	0.0454008	0.336944	0.131953	0.350598
IgG2-N5H5F1	0.107704	0.250856	0.199168	0.287818	0.345054	0.0448536	0.0275227	0.448308	0.246481	0.0488898	1	0.387299	0.377929	0.0230166	0.11072	0.636045	0.0107951	0.0301557	0.0315967	0.0782874	0.040626	0.0785954	0.140315	0.299177	0.008356	0.0281195	0.25892	0.0652789	0.293053	0.104006	0.104131	0.125294	0.187621	0.065478	0.238192	0.126268	0.102882	0.464996	0.153034	0.0226977
