# Supplementary material for: N-glycosylation patterns of plasma immunoglobulin G in anti-synthetase syndrome disease
Source: Front Immunol. 2025 Jun 18;16:1538219. doi: 10.3389/fimmu.2025.1538219 (PMC12214897; doi:10.3389/fimmu.2025.1538219)
Supplement: Supplementary file 7 [file Table6.xlsx]

## Sheet: Sheet1
Supplementary Table S6. Multiple linear regression results between intact N-glycopeptides and clinical features of ASS.*Indicates a statistically significant correlation between N-glycopeptide and clinical indicators in ASS patients, *p <0.05. Abbreviations: BMI, bode-mass index; TP, total protein; ALB, albumin; GLB, globulin; Cre, creatinine; eGFR, estimated glomerular filtration rate; TG, trigl…
BMI		P-value	Regression equation
	IgG2-N3H3F1	0.053	BMI=13.803+46.666(IgG2-N4H4F1)
	IgG3-N4H3F1	0.588
	IgG2-N4H4	0.073
	IgG2-N4H4F1	＜0.01
	IgG3-N4H4F1	0.223
	IgG2-N4H5F1	0.24
TP		P-value	Regression equation
	IgG3-N4H3F1	0.004	TP=61.788+99.605(IgG3-N4H3F1)
	IgG2-N4H4F1	0.412
	IgG3-N4H4F1	0.474
ALB		P-value	Regression equation
	IgG2-N3H3F1	0.002	ALB=47.238-250.012(IgG2-N3H3F1)
	IgG2-N4H3F1	0.983
	IgG2-N4H5F1	0.146
	IgG2-N5H5F1	0.116
GLB		P-value	Regression equation
	IgG3-N4H3F1	0.144	GLB=35.807-111.534(IgG2-N4H5F1)
	IgG2-N4H4F1	0.321
	IgG3-N4H4F1	0.052
	IgG2-N4H5F1	0.002
	IgG2-N4H5F1A1	0.776
	IgG2-N5H4F1	0.338
	IgG2-N5H5F1	0.403
Cre		P-value	Regression equation
	IgG2-N3H3F1	0.517	Cre=90.835-111.293(IgG2-N4H3F1)
	IgG2-N4H3F1	0.001
	IgG2-N4H5F1	0.452
	IgG2-N5H4F1	0.233
	IgG2-N5H5F1	0.53
eGFR		P-value	Regression equation
	IgG2-N4H3F1	0.332	eGFR=119.745-376.815(IgG2-N5H4F1)
	IgG2-N5H4F1	0.026
TG		P-value	Regression equation
	IgG2-N3H3F1	0.713	TG=7.241-7.652(IgG2-N4H3F1)
	IgG2-N4H3F1	0.005
	IgG2-N4H5F1	0.29
	IgG2-N5H4F1	0.279
	IgG2-N5H5F1	0.477
LDL		P-value	Regression equation
	IgG2-N3H3F1	0.619	LDL=4.558-5.47(IgG2-N4H3F1)
	IgG2-N4H3F1	0.004
	IgG2-N4H5F1	0.317
	IgG2-N5H4F1	0.241
Hb		P-value	Regression equation
	IgG2-N3H3F1	0.232	Hb=96.988+2499.883(IgG2-N4H4)+222.597(IgG2-N4H5F1)
	IgG2-N4H3F1	0.259
	IgG2-N4H4	0.006
	IgG2-N4H4F1	0.657
	IgG2-N4H5F1	0.024
RBC		P-value	Regression equation
	IgG2-N3H3F1	0.176	RBC=3.306+9.963(IgG2-N4H5F1)+68.976(IgG2-N4H4)
	IgG2-N4H3F1	0.374
	IgG2-N4H4	0.012
	IgG2-N4H4F1	0.57
	IgG2-N4H5F1	0.002
	IgG2-N4H5F1A1	0.709
	IgG2-N5H5F1	0.307
LYM count		P-value	Regression equation
	IgG2-N3H4F1	0.23	LYM count=2.062+8.395(IgG2-N4H5F1)-15.793(IgG2-N5H3F1)
	IgG2-N4H4F1	0.686
	IgG2-N4H4F1A1	0.325
	IgG2-N4H5F1	0.014
	IgG2-N5H3F1	0.017
	IgG2-N5H5F1	0.722
B lymphocytic count		P-value	Regression equation
	IgG2-N3H3F1	0.089	B lymphocytic count=452.422-4235.489(IgG2-N5H3F1)
	IgG2-N5H3F1	0.006
CD4 lymphocytic count		P-value	Regression equation
	IgG2-N3H3F1	0.171	CD4 lymphocytic count=932.64-6947.757(IgG2-N5H3F1)
	IgG2-N5H3F1	0.022
CRP		P-value	Regression equation
	IgG2-N3H4F1	0.927	CRP=22.33+241.834(IgG1-N4H4F1)-697.826(IgG2-N4H4F1A1)
	IgG1-N4H3F1	0.907
	IgG1-N4H4F1	＜0.001
	IgG2-N4H4F1	0.356
	IgG2-N4H4F1A1	0.049
	IgG2-N4H5F1	0.326
	IgG2-N4H5F1A1	0.575
	IgG2-N5H4F1	0.477
IgG		P-value	Regression equation
	IgG2-N3H3F1	＜0.001	IgG=0.037+115.102(IgG3-N4H4F1)+257.588(IgG2-N3H3F1)
	IgG2-N4H3F1	0.334
	IgG3-N4H3F1	0.94
	IgG2-N4H4F1	0.24
	IgG3-N4H4F1	＜0.001
	IgG2-N4H5F1	0.256
	IgG2-N4H5F1A1	0.338
	IgG2-N5H4F1	0.105
C4		P-value	Regression equation
	IgG2-N3H3F1	0.172	C4=0.136+1.282(IgG2-N5H4F1)
	IgG2-N5H4F1	0.022
FVC		P-value	Regression equation
	IgG2-N3H4F1	0.296	FVC=39.738+1017.027(IgG2-N4H4F1A1)
	IgG2-N4H4F1A1	0.014
	IgG2-N4H5F1	0.366
	IgG2-N4H5F1A1	0.491
	IgG2-N5H4F1	0.292
VC		P-value	Regression equation
	IgG2-N3H4F1	0.239	VC=40.705+928.254(IgG2-N4H4F1A1)
	IgG2-N4H4F1A1	0.019
	IgG2-N4H5F1	0.29
	IgG2-N4H5F1A1	0.433
	IgG2-N5H4F1	0.28
DLCO		P-value	Regression equation
	IgG2-N3H4F1	0.009	DLCO=22.616+2770.247(IgG2-N3H4F1)
	IgG2-N4H5F1	0.932
	IgG2-N5H5F1	0.327
